# Supplementary material for: Diversification of Nitrogen Sources in Various Tundra Vegetation Types in the High Arctic
Source: PLoS One. 2015 Sep 16;10(9):e0136536. doi: 10.1371/journal.pone.0136536 (PMC4574312; doi:10.1371/journal.pone.0136536)
Supplement: S1 File — (XLS) [file pone.0136536.s001.xls]

## Sheet: S1
	Precipitation [mm]		Temerature [°C]
	mean 1979-2010	2011	mean 1979-2010	2011
JAN	32.2	26.2	-10.8	-12.5
FEB	27.5	50.1	-10.8	-9.4
MAR	28	62.8	-10.8	-9.8
APR	23	32.2	-8.2	-3.7
MAY	19.5	40.6	-2.8	-1.6
JUN	29	1.9	2	3.2
JUL	41.5	24.5	4.3	3.9
AUG	49.5	34.8	4.1	4.2
SEP	65	148.3	1.3	4.1
OCT	45.5	113.2	-3.4	-0.9
NOV	39.8	65.7	-6.6	-3.8
DEC	36.2	16.8	-9.5	-4.6
						Fig. A in S1 File. Temperature and precipitation in Hornsud in sampling season 2011 in relation to the 30-year mean (1979-2010) based on GLACIO-TOPOCLIM Database. Climate change in south-western Spitsbergen has been evident for the last 30 years. The increase in air temperature has been statistically significant and climate change is particularly affecting the temperatures during the autumn and w…
						Marsz, A.A.; Styczyńska, A. Climate and Climate Change of Hornsund, Svalbard. The Publishing House of Gdynia Maritime University Gdynia, Poland 2013.

## Sheet: Info
Supporting Information
Diversification of nitrogen sources in various tundra vegetation types in the High Arctic
Grzegorz Skrzypek1*, Bronisław Wojtuń2, Dorota Richter3, Dariusz Jakubas4, Katarzyna Wolczulanis–Jakubas4, Aleksandra Samecka–Cymerman2
1West Australian Biogeochemistry Centre, School of Plant Biology, The University of Western Australia, Crawley, Western Australia, Australia
2Department of Ecology, Biogeochemistry and Environmental, Protection, Institute of Botany, The University of Wrocław, Wrocław, Poland
3Department of Botany and Plant Ecology, The Wrocław University of Environmental and Life Sciences, Wrocław, Poland
4Department of Vertebrate Ecology and Zoology, The University of Gdańsk, Gdańsk, Poland
Corresponding Author
*E-mail: grzegorz.skrzypek@uwa.edu.au; gskrzypek@yahoo.com
