# Supplementary material for: Diversification of Nitrogen Sources in Various Tundra Vegetation Types in the High Arctic
Source: PLoS One. 2015 Sep 16;10(9):e0136536. doi: 10.1371/journal.pone.0136536 (PMC4574312; doi:10.1371/journal.pone.0136536)
Supplement: S2 File — (XLS) [file pone.0136536.s002.xls]

## Sheet: S2
		δ15N [‰ AIR]
Distance [m]	Altitude [m a.s.l.]	Sanionia uncinata	Salix polaris
625	360	-3.16222	-2.67814
525	300	2.04039	0.79461
395	250	1.51121	1.38493
275	185	7.12674	9.78066
210	120	7.94056	9.81073
0	60	5.87094	6.29789
		Fig. B in S2 File. Relationship between δ15N of a moss (Sanionia uncinata) and a vascular dwarf plant (Salix polaris) from the same locations experiencing different loads of N-deposition from bird faeces but similar atmospheric N-deposition.

## Sheet: Info
Supporting Information
Diversification of nitrogen sources in various tundra vegetation types in the High Arctic
Grzegorz Skrzypek1*, Bronisław Wojtuń2, Dorota Richter3, Dariusz Jakubas4, Katarzyna Wolczulanis–Jakubas4, Aleksandra Samecka–Cymerman2
1West Australian Biogeochemistry Centre, School of Plant Biology, The University of Western Australia, Crawley, Western Australia, Australia
2Department of Ecology, Biogeochemistry and Environmental, Protection, Institute of Botany, The University of Wrocław, Wrocław, Poland
3Department of Botany and Plant Ecology, The Wrocław University of Environmental and Life Sciences, Wrocław, Poland
4Department of Vertebrate Ecology and Zoology, The University of Gdańsk, Gdańsk, Poland
Corresponding Author
*E-mail: grzegorz.skrzypek@uwa.edu.au; gskrzypek@yahoo.com
