# Supplementary material for: Diversification of Nitrogen Sources in Various Tundra Vegetation Types in the High Arctic
Source: PLoS One. 2015 Sep 16;10(9):e0136536. doi: 10.1371/journal.pone.0136536 (PMC4574312; doi:10.1371/journal.pone.0136536)
Supplement: S3 File — (XLS) [file pone.0136536.s003.xls]

## Sheet: S3
Source	δ15N [‰ AIR]
Table A in S3 File. The stable nitrogen isotope composition of N-sources.
	δ15N [‰ AIR]
	average	stdev	min	max
Birds-N feces	8.14427	0.542224	7.14698	9.04408
Birds-N Clamydomonas	8.09862	0.318519	7.75585	8.59525
Atmospheric-N deposition Chlamydomonas	-5.39092	0.508249	-5.7503	-5.03153
Atmospheric-N plans POL-RAC from Tuva	-6.21123	1.14673	-7.55819	-4.34121
N2-fix Nostoc	-0.436049	0.511658	-1.29399	0.227238
	Table B in S3 File. The stable nitrogen isotope composition of N-sources.
	δ15N [‰ AIR]
	Birds-feces	Birds-N Clamydomonas	Atmospheric-N deposition Chlamydomonas	Atmospheric-N plans POL-RAC from Tuva	N2-fix Nostoc
	7.9576	7.75585	-5.7503	-7.48413	-1.29399
	7.16197	7.78077	-5.03153	-6.37617	-1.08914
	7.81666	8.04395		-5.39611	-0.929217
	8.67226	8.12072		-7.55819	-0.831512
	7.14698	8.29518		-4.34121	-0.514413
	7.90862	8.59525		-5.7996	-0.514413
	8.01157			-6.52319	-0.35049
	8.3734				-0.0856149
	8.25945				-0.0856149
	8.14751				0.117289
	9.04408				0.117289
	8.95812				0.227238
	8.00457
	8.69825
	8.60029
	7.84365
	7.84765

## Sheet: Info
Supporting Information
Diversification of nitrogen sources in various tundra vegetation types in the High Arctic
Grzegorz Skrzypek1*, Bronisław Wojtuń2, Dorota Richter3, Dariusz Jakubas4, Katarzyna Wolczulanis–Jakubas4, Aleksandra Samecka–Cymerman2
1West Australian Biogeochemistry Centre, School of Plant Biology, The University of Western Australia, Crawley, Western Australia, Australia
2Department of Ecology, Biogeochemistry and Environmental, Protection, Institute of Botany, The University of Wrocław, Wrocław, Poland
3Department of Botany and Plant Ecology, The Wrocław University of Environmental and Life Sciences, Wrocław, Poland
4Department of Vertebrate Ecology and Zoology, The University of Gdańsk, Gdańsk, Poland
Corresponding Author
*E-mail: grzegorz.skrzypek@uwa.edu.au; gskrzypek@yahoo.com
