# Supplementary material for: Diversification of Nitrogen Sources in Various Tundra Vegetation Types in the High Arctic
Source: PLoS One. 2015 Sep 16;10(9):e0136536. doi: 10.1371/journal.pone.0136536 (PMC4574312; doi:10.1371/journal.pone.0136536)
Supplement: S1 Table — (XLS) [file pone.0136536.s004.xls]

## Sheet: S4
S1Table. The stable nitrogen isotope composition of plants in ten tundra types.
Plant name	Plant symbol	Tundra name	Tundra symbol	δ15N [‰ AIR]
Polytrichastrum alpinum	POL	Geophytic initial	T-IN1	-3.46537
Polytrichastrum alpinum	POL	Geophytic initial	T-IN2	-3.61595
Polytrichastrum alpinum	POL	Geophytic initial	T-IN3	-2.08267
Salix polaris	SLX	Geophytic initial	T-IN1	-5.11658
Salix polaris	SLX	Geophytic initial	T-IN2	-2.77936
Salix polaris	SLX	Geophytic initial	T-IN3	-4.32582
Racomitrium lanuginosum	RAC	Geophytic initial	T-IN1	-4.09918
Racomitrium lanuginosum	RAC	Geophytic initial	T-IN2	-4.32483
Racomitrium lanuginosum	RAC	Geophytic initial	T-IN3	-3.97582
Sanionia uncinata	SAN	Geophytic initial	T-IN2	-2.47769
Sanionia uncinata	SAN	Geophytic initial	T-IN3	-4.36089
Nostoc association	MESIN-AS	Patterned-ground	T-PG1	-1.08914
Nostoc association	MESIN-AS	Patterned-ground	T-PG2	-1.96273
Nostoc association	MESIN-AS	Patterned-ground	T-PG3	-1.87577
Nostoc thallus	MESIN-PL	Patterned-ground	T-PG1	-2.52627
Nostoc thallus	MESIN-PL	Patterned-ground	T-PG2	-4.1019
Nostoc thallus	MESIN-PL	Patterned-ground	T-PG3	-2.83459
Polytrichastrum alpinum	POL	Patterned-ground	T-PG1	-2.14663
Polytrichastrum alpinum	POL	Patterned-ground	T-PG2	-2.59453
Polytrichastrum alpinum	POL	Patterned-ground	T-PG3	-1.56992
Salix polaris	SLX	Patterned-ground	T-PG1	-3.4228
Salix polaris	SLX	Patterned-ground	T-PG2	-3.6453
Salix polaris	SLX	Patterned-ground	T-PG3	-3.45788
Racomitrium lanuginosum	RAC	Patterned-ground	T-PG1	-4.81625
Racomitrium lanuginosum	RAC	Patterned-ground	T-PG2	-4.76157
Racomitrium lanuginosum	RAC	Patterned-ground	T-PG3	-4.29881
Cladonia mitis	CLA	Epilithic moss-lichen	T-MPN1	-5.44607
Cladonia mitis	CLA	Epilithic moss-lichen	T-MPN2	-4.70794
Cladonia mitis	CLA	Epilithic moss-lichen	T-MPN3	0.0388024
Cladonia mitis	CLA	Epilithic moss-lichen	T-MPN4	-2.36415
Cladonia mitis	CLA	Epilithic moss-lichen	T-MPN5	-4.1092
Cetraria nivalis	CLM	Epilithic moss-lichen	T-MPN1	-3.84085
Cetraria nivalis	CLM	Epilithic moss-lichen	T-MPN2	-3.28081
Cetraria nivalis	CLM	Epilithic moss-lichen	T-MPN3	-2.91174
Cetraria nivalis	CLM	Epilithic moss-lichen	T-MPN4	-2.61087
Cetraria nivalis	CLM	Epilithic moss-lichen	T-MPN5	-1.54077
Polytrichastrum alpinum	POL	Epilithic moss-lichen	T-MPN1	-1.34861
Polytrichastrum alpinum	POL	Epilithic moss-lichen	T-MPN2	-1.99102
Polytrichastrum alpinum	POL	Epilithic moss-lichen	T-MPN3	-0.0766192
Polytrichastrum alpinum	POL	Epilithic moss-lichen	T-MPN4	0.742995
Polytrichastrum alpinum	POL	Epilithic moss-lichen	T-MPN5	-1.66387
Salix polaris	SLX	Epilithic moss-lichen	T-MPN1	-2.8836
Salix polaris	SLX	Epilithic moss-lichen	T-MPN2	-1.58871
Salix polaris	SLX	Epilithic moss-lichen	T-MPN3	-0.179564
Salix polaris	SLX	Epilithic moss-lichen	T-MPN4	-0.422105
Salix polaris	SLX	Epilithic moss-lichen	T-MPN5	-2.35542
Racomitrium lanuginosum	RAC	Epilithic moss-lichen	T-MPN1	-0.784581
Racomitrium lanuginosum	RAC	Epilithic moss-lichen	T-MPN2	-3.91966
Racomitrium lanuginosum	RAC	Epilithic moss-lichen	T-MPN3	-0.755497
Racomitrium lanuginosum	RAC	Epilithic moss-lichen	T-MPN4	0.327638
Racomitrium lanuginosum	RAC	Epilithic moss-lichen	T-MPN5	-0.524829
Sanionia uncinata	SAN	Epilithic moss-lichen	T-MPN1	-1.8676
Sanionia uncinata	SAN	Epilithic moss-lichen	T-MPN2	-2.38577
Sanionia uncinata	SAN	Epilithic moss-lichen	T-MPN3	4.72037
Sanionia uncinata	SAN	Epilithic moss-lichen	T-MPN4	2.36511
Sanionia uncinata	SAN	Epilithic moss-lichen	T-MPN5	-1.16176
Cetrariella delisei	CET	Lichen-prostrate shrub	T-KP1	-5.40011
Cetrariella delisei	CET	Lichen-prostrate shrub	T-KP2	-3.38106
Cetrariella delisei	CET	Lichen-prostrate shrub	T-KP3	-4.06074
Polytrichastrum alpinum	POL	Lichen-prostrate shrub	T-KP1	0.146501
Polytrichastrum alpinum	POL	Lichen-prostrate shrub	T-KP2	-1.0673
Polytrichastrum alpinum	POL	Lichen-prostrate shrub	T-KP3	0.148688
Salix polaris	SLX	Lichen-prostrate shrub	T-KP1	-1.6298
Salix polaris	SLX	Lichen-prostrate shrub	T-KP2	-2.15096
Salix polaris	SLX	Lichen-prostrate shrub	T-KP3	-3.70643
Sanionia uncinata	SAN	Lichen-prostrate shrub	T-KP1	-0.85006
Sanionia uncinata	SAN	Lichen-prostrate shrub	T-KP2	2.37313
Sanionia uncinata	SAN	Lichen-prostrate shrub	T-KP3	-1.25496
Nostoc association	MESIN-AS	Flow water wet moss	T-WMZW2	-1.76047
Nostoc association	MESIN-AS	Flow water wet moss	T-WMZW3	-2.00571
Nostoc thallus	MESIN-PL	Flow water wet moss	T-WMZW2	-2.31905
Nostoc thallus	MESIN-PL	Flow water wet moss	T-WMZW3	-1.37608
Polytrichastrum alpinum	POL	Flow water wet moss	T-WMZW1	1.76768
Salix polaris	SLX	Flow water wet moss	T-WMZW1	-0.142481
Starminergon stramineum	STR	Flow water wet moss	T-WMZW1	3.85134
Starminergon stramineum	STR	Flow water wet moss	T-WMZW2	-2.20694
Starminergon stramineum	STR	Flow water wet moss	T-WMZW3	-0.727404
Sanionia uncinata	SAN	Flow water wet moss	T-WMZW1	1.65548
Sanionia uncinata	SAN	Flow water wet moss	T-WMZW2	-1.46549
Sanionia uncinata	SAN	Flow water wet moss	T-WMZW3	0.554433
Nostoc association	MESIN-AS	Initial cyanobacteria-moss	T-ISM1	0.117289
Nostoc association	MESIN-AS	Initial cyanobacteria-moss	T-ISM2	-0.514413
Nostoc association	MESIN-AS	Initial cyanobacteria-moss	T-ISM3	-0.0856149
Nostoc thallus	MESIN-PL	Initial cyanobacteria-moss	T-ISM1	-0.929217
Nostoc thallus	MESIN-PL	Initial cyanobacteria-moss	T-ISM2	-1.29399
Nostoc thallus	MESIN-PL	Initial cyanobacteria-moss	T-ISM3	-0.35049
Sanionia uncinata	SAN	Initial cyanobacteria-moss	T-ISM1	-0.454176
Sanionia uncinata	SAN	Initial cyanobacteria-moss	T-ISM2	-0.210633
Sanionia uncinata	SAN	Initial cyanobacteria-moss	T-ISM3	-1.32078
Nostoc association	MESIN-AS	Snowbed cyanobacteria-moss	T-SM1	0.227238
Nostoc association	MESIN-AS	Snowbed cyanobacteria-moss	T-SM2	3.98047
Nostoc association	MESIN-AS	Snowbed cyanobacteria-moss	T-SM3	1.39379
Nostoc thallus	MESIN-PL	Snowbed cyanobacteria-moss	T-SM1	-0.69437
Nostoc thallus	MESIN-PL	Snowbed cyanobacteria-moss	T-SM2	3.94744
Nostoc thallus	MESIN-PL	Snowbed cyanobacteria-moss	T-SM3	1.45686
Nostoc sp	NOS	Snowbed cyanobacteria-moss	T-SM1	-0.831512
Polytrichastrum alpinum	POL	Snowbed cyanobacteria-moss	T-SM1	1.10532
Polytrichastrum alpinum	POL	Snowbed cyanobacteria-moss	T-SM2	1.21605
Polytrichastrum alpinum	POL	Snowbed cyanobacteria-moss	T-SM3	2.04999
Sanionia uncinata	SAN	Snowbed cyanobacteria-moss	T-SM1	1.85999
Sanionia uncinata	SAN	Snowbed cyanobacteria-moss	T-SM2	0.754521
Sanionia uncinata	SAN	Snowbed cyanobacteria-moss	T-SM3	2.45431
Aulacomnium palustre	AUL	Wet moss	T-WTM4a	2.98044
Aulacomnium palustre	AUL	Wet moss	T-WTM4b	2.70715
Aulacomnium palustre	AUL	Wet moss	T-WTM5	5.99756
Aulacomnium palustre	AUL	Wet moss	T-WTM6	8.59625
Salix polaris	SLX	Wet moss	T-WTM6	7.80525
Starminergon stramineum	STR	Wet moss	T-WTM4	1.71412
Starminergon stramineum	STR	Wet moss	T-WTM5	6.49808
Starminergon stramineum	STR	Wet moss	T-WTM6	8.46211
Sanionia uncinata	SAN	Wet moss	T-WTM4	2.93739
Sanionia uncinata	SAN	Wet moss	T-WTM5	5.10623
Sanionia uncinata	SAN	Wet moss	T-WTM6	8.11094
Aulacomnium palustre	AUL	Wet moss	T-WTM1	10.6744
Aulacomnium palustre	AUL	Wet moss	T-WTM3	11.0288
Polytrichastrum alpinum	POL	Wet moss	T-WTM1	10.0848
Polytrichastrum alpinum	POL	Wet moss	T-WTM3	10.8396
Salix polaris	SLX	Wet moss	T-WTM2	11.2249
Salix polaris	SLX	Wet moss	T-WTM3	10.4
Starminergon stramineum	STR	Wet moss	T-WTM1	12.0688
Starminergon stramineum	STR	Wet moss	T-WTM2	12.6885
Starminergon stramineum	STR	Wet moss	T-WTM3	11.4472
Tetraplodon mnioides	TETRA	Wet moss	T-WTM1	12.8126
Tetraplodon mnioides	TETRA	Wet moss	T-WTM2	13.4303
Tetraplodon mnioides	TETRA	Wet moss	T-WTM3	14.2391
Sanionia uncinata	SAN	Wet moss	T-WTM1	12.9432
Sanionia uncinata	SAN	Wet moss	T-WTM2	13.4667
Sanionia uncinata	SAN	Wet moss	T-WTM3	12.6169
Cerastium arcticum	CER	Ornithocoprophilous	T-OK1	10.4362
Cerastium arcticum	CER	Ornithocoprophilous	T-OK2	8.82649
Cerastium arcticum	CER	Ornithocoprophilous	T-OK3	13.3282
Poa alpina	POA	Ornithocoprophilous	T-OK1	10.7865
Poa alpina	POA	Ornithocoprophilous	T-OK2	11.241
Poa alpina	POA	Ornithocoprophilous	T-OK3	13.2721
Polytrichastrum alpinum	POL	Ornithocoprophilous	T-OK1	9.14643
Polytrichastrum alpinum	POL	Ornithocoprophilous	T-OK2	10.4861
Polytrichastrum alpinum	POL	Ornithocoprophilous	T-OK3	11.738
Prasiola crispa	PRY	Ornithocoprophilous	T-OK1	11.1342
Prasiola crispa	PRY	Ornithocoprophilous	T-OK2	10.0642
Prasiola crispa	PRY	Ornithocoprophilous	T-OK3	10.7172
Plagiomnium undulatum	RM	Ornithocoprophilous	T-OK1	7.90151
Plagiomnium undulatum	RM	Ornithocoprophilous	T-OK2	10.7634
Plagiomnium undulatum	RM	Ornithocoprophilous	T-OK3	14.0194
Salix polaris	SLX	Ornithocoprophilous	T-OK1	11.3502
Salix polaris	SLX	Ornithocoprophilous	T-OK2	11.9595
Salix polaris	SLX	Ornithocoprophilous	T-OK3	10.5975
Tetraplodon mnioides	TETRA	Ornithocoprophilous	T-OK1	8.22387
Tetraplodon mnioides	TETRA	Ornithocoprophilous	T-OK2	10.3911
Tetraplodon mnioides	TETRA	Ornithocoprophilous	T-OK3	10.4482
Sanionia uncinata	SAN	Ornithocoprophilous	T-OK1	10.3309
Sanionia uncinata	SAN	Ornithocoprophilous	T-OK2	8.69724
Sanionia uncinata	SAN	Ornithocoprophilous	T-OK3	9.54714

## Sheet: Info
Supporting Information
Diversification of nitrogen sources in various tundra vegetation types in the High Arctic
Grzegorz Skrzypek1*, Bronisław Wojtuń2, Dorota Richter3, Dariusz Jakubas4, Katarzyna Wolczulanis–Jakubas4, Aleksandra Samecka–Cymerman2
1West Australian Biogeochemistry Centre, School of Plant Biology, The University of Western Australia, Crawley, Western Australia, Australia
2Department of Ecology, Biogeochemistry and Environmental, Protection, Institute of Botany, The University of Wrocław, Wrocław, Poland
3Department of Botany and Plant Ecology, The Wrocław University of Environmental and Life Sciences, Wrocław, Poland
4Department of Vertebrate Ecology and Zoology, The University of Gdańsk, Gdańsk, Poland
Corresponding Author
*E-mail: grzegorz.skrzypek@uwa.edu.au; gskrzypek@yahoo.com
