# Supplementary material for: Diversification of Nitrogen Sources in Various Tundra Vegetation Types in the High Arctic
Source: PLoS One. 2015 Sep 16;10(9):e0136536. doi: 10.1371/journal.pone.0136536 (PMC4574312; doi:10.1371/journal.pone.0136536)
Supplement: S2 Table — (XLS) [file pone.0136536.s005.xls]

## Sheet: S5
S2 Table. The stable nitrogen isotope composition of soil in ten tundra types.
Tundra	Soil sample	δ15N [‰ AIR]	δ15N [‰ AIR] mean	δ15N [‰ AIR] std dev
Geophytic initial	T-IN1	2.68446	2.42471	0.390686
Geophytic initial	T-IN2	2.61426
Geophytic initial	T-IN3	1.97541
Initial cyanobacteria-moss	T-ISM1	3.78866	3.50517	0.246784
Initial cyanobacteria-moss	T-ISM2	3.3885
Initial cyanobacteria-moss	T-ISM3	3.33835
Lichen-prostrate shrub	T-KP1	3.01096	2.79387	0.463118
Lichen-prostrate shrub	T-KP2	3.10856
Lichen-prostrate shrub	T-KP3	2.26208
Epilithic moss-lichen	T-MPN1	2.32772	3.05544	0.848879
Epilithic moss-lichen	T-MPN3	3.988
Epilithic moss-lichen	T-MPN5	2.85061
Ornithocoprophilous	T-OK1	10.9869	11.3643	1.43203
Ornithocoprophilous	T-OK2	10.1587
Ornithocoprophilous	T-OK3	12.9472
Patterned-ground	T-PG1	3.02191	3.19554	0.185753
Patterned-ground	T-PG2	3.39142
Patterned-ground	T-PG3	3.1733
Snowbed cyanobacteria-moss	T-SM1	2.81774	3.08429	0.618889
Snowbed cyanobacteria-moss	T-SM2	2.64334
Snowbed cyanobacteria-moss	T-SM3	3.79179
Flow water wet moss	T-WMZW1	4.45158	2.5713	1.69896
Flow water wet moss	T-WMZW2	1.14651
Flow water wet moss	T-WMZW3	2.11581
Wet moss	T-WTM1	13.9257	13.1283	0.986993
Wet moss	T-WTM2	13.4347
Wet moss	T-WTM3	12.0244
Wet moss	T-WTM4	4.88437	8.78291	3.40488
Wet moss	T-WTM5	10.2915
Wet moss	T-WTM6	11.1729

## Sheet: Info
Supporting Information
Diversification of nitrogen sources in various tundra vegetation types in the High Arctic
Grzegorz Skrzypek1*, Bronisław Wojtuń2, Dorota Richter3, Dariusz Jakubas4, Katarzyna Wolczulanis–Jakubas4, Aleksandra Samecka–Cymerman2
1West Australian Biogeochemistry Centre, School of Plant Biology, The University of Western Australia, Crawley, Western Australia, Australia
2Department of Ecology, Biogeochemistry and Environmental, Protection, Institute of Botany, The University of Wrocław, Wrocław, Poland
3Department of Botany and Plant Ecology, The Wrocław University of Environmental and Life Sciences, Wrocław, Poland
4Department of Vertebrate Ecology and Zoology, The University of Gdańsk, Gdańsk, Poland
Corresponding Author
*E-mail: grzegorz.skrzypek@uwa.edu.au; gskrzypek@yahoo.com
