# Supplementary material for: Diversification of Nitrogen Sources in Various Tundra Vegetation Types in the High Arctic
Source: PLoS One. 2015 Sep 16;10(9):e0136536. doi: 10.1371/journal.pone.0136536 (PMC4574312; doi:10.1371/journal.pone.0136536)
Supplement: S3 Table — (XLS) [file pone.0136536.s006.xls]

## Sheet: S6
S3 Table. The stable nitrogen and oxygen isotope compositions in water.
Name	δ15N(NO3) [‰ AIR]	δ18O(NO3) [‰ VSMOW]
Rain	-4.53	60.48
WMZW1/1 14/07	7.08	-7.6
WMZW3 /1 14/07	2.6	-4.21
WMZW3 /2 14/07	3.22	-4.95
WMZW mean	4.3	-5.58667
WMZW st.dev	2.42743	1.78242
WTM1/1 20/07	14.77	-5.93
WTM1/1 9/07	11.42	-6.95
WTM4/1 14/07	12.18	-5.77
WTM4/2 14/07	14.08	-4.95
WTM4/1 9/07	13	-4.94
WTM4/1 20/07	14.29	-5.02
WTM5/1 14/07	12.61	-5.21
WTM5/1 9/07	11.82	-6.09
WTM6/1 20/07	11.49	-6.39
WTM mean	12.8511	-5.69444
WTM st.dev	1.2628	0.715089

## Sheet: Info
Supporting Information
Diversification of nitrogen sources in various tundra vegetation types in the High Arctic
Grzegorz Skrzypek1*, Bronisław Wojtuń2, Dorota Richter3, Dariusz Jakubas4, Katarzyna Wolczulanis–Jakubas4, Aleksandra Samecka–Cymerman2
1West Australian Biogeochemistry Centre, School of Plant Biology, The University of Western Australia, Crawley, Western Australia, Australia
2Department of Ecology, Biogeochemistry and Environmental, Protection, Institute of Botany, The University of Wrocław, Wrocław, Poland
3Department of Botany and Plant Ecology, The Wrocław University of Environmental and Life Sciences, Wrocław, Poland
4Department of Vertebrate Ecology and Zoology, The University of Gdańsk, Gdańsk, Poland
Corresponding Author
*E-mail: grzegorz.skrzypek@uwa.edu.au; gskrzypek@yahoo.com
